# Supplementary material for: Vibration Emissions Reduce Boar Sperm Quality via Disrupting Its Metabolism
Source: Biology (Basel). 2024 May 23;13(6):370. doi: 10.3390/biology13060370 (PMC11200616; doi:10.3390/biology13060370)
Supplement: Supplementary file 1 [file biology-13-00370-s001.zip]

Archive with 1 entries (1 files):
- biology-2915796-supplementary.pdf
